# Supplementary material for: Aluminium release and fluid warming: provocational setting and devices at risk
Source: BMC Anesthesiol. 2021 May 27;21:163. doi: 10.1186/s12871-021-01378-7 (PMC8157702; doi:10.1186/s12871-021-01378-7)
Supplement: Supplementary file 1 — Additional file 1 [file 12871_2021_1378_MOESM1_ESM.xlsx]

## Sheet: measurements
	EnFlow, VyAire			0.9% NaCl		Sterofundin ISO 1/1 E ISO		0.9 % NaCl + 50 mmol/l Lactat		0.9 % NaCl + 50 mmol/l Acetat		0.9 % NaCl + 50 mmol/l Lactat + NaOH (pH9)		0.9 % NaCl + 50 mmol/l Lactat + HCL (pH 4.0)		0,9 % NaCl + NaOH (pH 9)
n	Flow at 2 ml.min^1			Aluminium; µg.l^-1		Aluminium; µg.l^-1		Aluminium; µg.l^-1		Aluminium; µg.l^-1		Aluminium; µg.l^-1		Aluminium; µg.l^-1		Aluminium; µg.l^-1
1	BL			0		10.1715		0.2514		6.9498		1.1959		6.9989		11.153
2	BL			0		12.8696		9.375		2.8555		1.2772		12.6625		10.445
3	BL			0		1.2545		7.1905		1.6183		0.615		4.0248		9.0312
4	BL			0		3.0324		7.2059		0		0.7195		3.1883		9.0312
5	BL			0		1.183		5.8391		0		5.6977		0		11.153
6	BL			0		1.0097		6.2865		0		4.687		0		10.21
1	0	min		29.6676		121.148		129.61		84.8534		4686.68		560.023		88.703
2	0	min		12.0175		72.7106		70.9598		112.298		65.632		335.221		484
3	0	min		17.541		382.347		119.41		92.8231		1306.23		404.52		63.953
4	0	min		16.3016		141.102		262.943		23.3025		1041.4		0		81.16
5	0	min		18.6444		276.149		366.002		31.5961		1177.79		0		60.888
6	0	min		24.0634		236.91		388.134		0		2057.08		0		66.781
1	30	min		3.5613		82.8062		2181.03		537.741		167.694		926.502		134.9
2	30	min		1.0287		40.8174		2119.85		597.906		291.015		471.554		310.75
3	30	min		5.5278		368.893		3495.63		458.168		1416.65		518.373		201.61
4	30	min		4.7529		110.995		2819.74		0		2797.07		58.894		172.85
5	30	min		8.675		228.046		2084.77		0		2678.33		0		140.09
6	30	min		5.3777		134.234		1871.6		0		3227.33		24.39		227.07
1	60	min		5.501		73.7204		2738.16		536.969		282.825		1134.75		159.65
2	60	min		8.8399		35.838		3379.81		421.266		400.047		547.185		311.22
3	60	min		5.4607		371.777		3026.4				532.431		650.524		217.4
4	60	min		7.5389		101.167		2186.65		0		3938.62		191.626		188.41
5	60	min		7.6332		244.779		2083.93		0		2851.49		29.56		188.65
6	60	min		8.3495		104.059		1921.15				3252.65		145.62		214.34
	ThermoSense, Fa. Barkey			0.9% NaCl		Sterofundin ISO 1/1 E ISO		0.9 % NaCl + 50 mmol/l Lactat		0.9 % NaCl + 50 mmol/l Acetat		0.9 % NaCl + 50 mmol/l Lactat + NaOH (pH9)		0.9 % NaCl + 50 mmol/l Lactat + HCL (pH 4.0)
n	Flow at 2 ml.min^1			Aluminium; µg.l^-1		Aluminium; µg.l^-1		Aluminium; µg.l^-1		Aluminium; µg.l^-1		Aluminium; µg.l^-1		Aluminium; µg.l^-1
1	BL			˂LOD		˂LOD		˂LOD		˂LOD		˂LOD		˂LOD
2	BL			˂LOD		˂LOD		˂LOD		˂LOD		˂LOD		˂LOD
3	BL			˂LOD		LOD˂y˂		˂LOD		˂LOD		˂LOD		˂LOD
4	BL			˂LOD		˂LOD		˂LOD		˂LOD		˂LOD		˂LOD
5	BL			˂LOD		˂LOD		˂LOD		˂LOD		˂LOD		˂LOD
6	BL			˂LOD		˂LOD		˂LOD		˂LOD		˂LOD		˂LOD			LOD = Limit of detection =			3 - 4 µg/L
1	0	min		˂LOD		˂LOD		˂LOD		˂LOD		˂LOD		˂LOD			LOQ = Limit of quantification =			8 - 14 µg/L
2	0	min		˂LOD		˂LOD		˂LOD		˂LOD		˂LOD		˂LOD
3	0	min		˂LOD		˂LOD		˂LOD		˂LOD		˂LOD		˂LOD
4	0	min		˂LOD		˂LOD		˂LOD		˂LOD		˂LOD		˂LOD
5	0	min		˂LOD		LOD˂y˂		˂LOD		˂LOD		˂LOD		˂LOD
6	0	min		˂LOD		˂LOD		˂LOD		˂LOD		˂LOD		˂LOD
1	30	min		˂LOD		˂LOD		˂LOD		˂LOD		˂LOD		˂LOD
2	30	min		˂LOD		˂LOD		˂LOD		˂LOD		˂LOD		˂LOD
3	30	min		˂LOD		˂LOD		˂LOD		˂LOD		˂LOD		˂LOD
4	30	min		˂LOD		˂LOD		˂LOD		˂LOD		˂LOD		˂LOD
5	30	min		˂LOD		˂LOD		˂LOD		˂LOD		˂LOD		˂LOD
6	30	min		˂LOD		˂LOD		˂LOD		˂LOD		˂LOD		˂LOD
1	60	min		˂LOD		˂LOD		˂LOD		˂LOD		˂LOD		˂LOD
2	60	min		˂LOD		˂LOD		˂LOD		˂LOD		˂LOD		˂LOD
3	60	min		˂LOD		˂LOD		˂LOD		˂LOD		˂LOD		˂LOD
4	60	min		˂LOD		˂LOD		˂LOD		˂LOD		˂LOD		˂LOD
5	60	min		˂LOD		˂LOD		˂LOD		˂LOD		˂LOD		˂LOD
6	60	min		˂LOD		˂LOD		˂LOD		˂LOD		˂LOD		˂LOD
	Level 1, Fa. SmithMedical			Sterofundin ISO 1/1 E ISO		0.9 % NaCl + 50 mmol/l Lactat		0.9 % NaCl + 50 mmol/l Lactat + NaOH (pH9)
n	Flow at 2 ml.min^1			Aluminium; µg.l^-1		Aluminium; µg.l^-1		Aluminium; µg.l^-1
1	BL			12.25		16.456		4.1501
2	BL			4.354		51.101		27.071
3	BL			1.9198		64.273		21.59
4	BL			1.4074		44.785		27.321
5	BL			6.8842		37.929		26.822
6	BL			2.4323		24.829		148.16
1	0	min		168.44		80.512		874.91
2	0	min		10.231		72.212		60.208
3	0	min		11.512		46.59		32.553
4	0	min		36.173		29.989		282.2
5	0	min		112.08		60.706		2528.5
6	0	min		47.383		193.25		2400.7
1	30	min		438.53		2074.9		1675.9
2	30	min		13.754		1842.7		2444.8
3	30	min		5.7467		1519.7		1376.7
4	30	min		2821.3		1193.1		2713.9
5	30	min		521.39		1930		3772
6	30	min		176.13		2552.2		3992.5
1	60	min		283.91		3098.9		2997.1
2	60	min		10.871		3172.2		3068.6
3	60	min		19.519		1891.8		2600.5
4	60	min		2608.6		2066.3		3645.7
5	60	min		438.76		2343.4		55.474
6	60	min		202.08		2875.1		6.8907
